# Supplementary material for: Glu-Urea-Lys Scaffold Functionalized Superparamagnetic Iron Oxide Nanoparticles Targeting PSMA for In Vivo Molecular MRI of Prostate Cancer
Source: Pharmaceutics. 2022 Sep 26;14(10):2051. doi: 10.3390/pharmaceutics14102051 (PMC9608448; doi:10.3390/pharmaceutics14102051)
Supplement: Supplementary file 1 [file pharmaceutics-14-02051-s001.zip]

Archive with 1 entries (1 files):
- pharmaceutics-1849882-supplementary.pdf
